# Supplementary material for: Identification of novel compound heterozygous SPG7 mutations-related hereditary spastic paraplegia in a Chinese family: a case report
Source: BMC Neurol. 2018 Nov 29;18:196. doi: 10.1186/s12883-018-1199-9 (PMC6263041; doi:10.1186/s12883-018-1199-9)
Supplement: Supplementary file 3 — Table S2. The ataxia gene panel. It is a list of hereditary ataxia-related genes analysed in the proband. (XLSX 16 kb) [file 12883_2018_1199_MOESM3_ESM.xlsx]

## Sheet: Sheet1
ISG15	CANT1	ATL3	MYO3A	PPP2R2B	ATXN7	ABAT	CPS1	GABRA5	NPR2	SIX3	PLA2G6	ATXN8OS	BLK	BCL10	DMPK	GYS2	KCNQ1OT1	IFNGR1	SCARB2	TP53
AGRN	GAA	FLRT1	MTPAP	FBXO38	PRICKLE2	PMM2	ERBB4	OCA2	GNE	MSH6	EP300	CLN5	MSR1	DPYD	CCDC8	KRAS	KCNQ1	EPM2A	DMP1	PIK3R5
TNFRSF4	SGSH	PYGM	GOLGA2P6	SH3TC2	GBE1	GRIN2A	BARD1	CHRNA7	GRHPR	PNPT1	NAGA	EDNRB	PCM1	AGL	MYH14	LRRK2	STIM1	GRM1	PKD2	COX10
TMEM240	DCXR	MEN1	RET	SLC26A2	CHMP2B	CIITA	IHH	SLC12A6	FXN	FANCL	SBF1	PCCA	ASAH1	DBT	KCNC3	PRICKLE1	HBB	ESR1	GRID2	TNFRSF13B
GABRD	SMCHD1	B4GAT1	ERCC6	CSF1R	POU1F1	ERCC4	NHEJ1	IVD	TJP2	GFPT1	TYMP	COL4A1	BMP1	COL11A1	ETFB	VDR	SMPD1	SYNE1	ADH1C	FLCN
SKI	TGIF1	CTSF	CHAT	ARSI	CPOX	ABCC6	DES	CHST14	TMC1	MCEE	ARSA	COL4A2	NEFL	GNAT2	PRKCG	COL2A1	TPP1	MIR3163	MTTP	RAI1
PEX10	LAMA1	SPTBN2	C10orf53	TCOF1	TFG	ARL6IP1	OBSL1	KNL1	VPS13A	DYSF	RNR1	SLC7A7	CHRNA2	AMPD2	TNNT1	PFKM	SBF2-AS1	SERAC1	MANBA	MYO15A
PLEKHG5	AFG3L2	CABP2	NCOA4	GM2A	HGD	OTOA	PAX3	CAPN3	AUH	DCTN1	RNR2	MYH7	EPHX2	AP4B1	SLC52A3	KMT2D	SBF2	LPA	CYP2U1	ALDH3A2
PIK3CD	NPC1	NDUFS8	PCDH15	SLC36A2	ILDR1	SCNN1G	CHRND	TTBK2	ROR2	MOGS	OFD1	COCH	WRN	TRIM33	TGM6	PRPH	AMPD3	PRKN	HADH	SLC46A1
KIF1B	LOXHD1	TCIRG1	CCDC6	SGCD	CASR	SCNN1B	GIGYF2	SPG11	SPTLC1	GGCX	CDKL5	CFL2	DDHD2	PHGDH	NOP56	AQP2	CYP2R1	TBP	CFI	CCL2
MTHFR	SMAD4	LRP5	EGR2	GABRA1	UMPS	COG7	COL6A3	SLC24A5	FBP1	REEP1	IL1RAPL1	FANCM	FGFR1	ECM1	PANK2	SCN8A	KCNJ11	CARD11	ANK2	RAD51D
PLOD1	MALT1	CPT1A	DNA2	GABRG2	UROC1	CD19	MLPH	SLC12A1	FANCC	CNGA3	DMD	MGAT2	ANK1	CTSK	PLCB1	ACVRL1	ABCC8	PMS2		HNF1B
ATP13A2	TNFRSF11A	IGHMBP2	HK1	HMMR	GATA2	PRRT2	NDUFA10	FBN1	PTCH1	GLI2	BCOR	L2HGDH	IKBKB	RFX5	JAG1	DEPDC5	USH1C	FAM126A	MFSD8	TCAP
SDHB	CTDP1	CCND1	CDH23	FOXI1	CNBP	ALDOA	KIF1A	CEP152	XPA	PROC	USP9X	ATL1	HGSNAT	RIT1	MGME1	ITGA7	OTOG	DFNA5	LRBA	FKBP10
PINK1	STK11	SERPINH1	CDH23-AS1	NSD1	CEP63	CORO1A	AGXT	USP8	TGFBR1	LIMS2	CASK	NIN	PRKDC	LMNA	FOXA2	SUOX	HPS5	SNX10	GLRB	STAT5B
DDOST	NDUFS7	MYO7A	C10orf105	B4GALT7	PCCB	FUS	PASK	AP4E1	ABCA1	COG6	EFHC2	PYGL	TTPA	PRCC	THBD	MYO1A	LDHA	POU6F2	ETFDH	NAGLU
HSPG2	EEF2	ALG8	ADK	PROP1	ATR	VPS35	D2HGDH	MYO5A	ELP1	MMADHC	KDM6A	DDHD1	GDAP1	NTRK1	CST3	KIF5A	SLC6A5	SUGCT	PALLD	COASY
HMGCL	MIR1268A	DYNC2H1	LRMDA	ADAMTS2	PLOD2	PHKB	SUMF1	TCF12	MUSK	NEB	UBA1	BMP4	PEX2	SPTA1	ABHD12	B4GALNT1	ANO5	GLI3	NEK1	NAGS
LDLRAP1	SPG20	ACAT1	MAT1A	SQSTM1	HPS3	GNAO1	ITPR1	LIPC	ALAD	CACNB4	IQSEC2	GCH1	CNGB3	ATP1A2	DNMT3B	GNS	FANCF	GCK	AGA	SLC4A1
SELENON	PNPLA6	ATM	LDB3	SERPINB6	CLRN1	CDH1	CIDEC	KBTBD13	WHRN	ACVR1	SMC1A	SYNE2	NBN	VANGL2	SNTA1	LEMD3	ANO3	CCM2	TRAPPC11	GRN
GJB3	ADAMTS10	ALG9	BMPR1A	NQO2	SLC33A1	AARS	ATP2B2	SMAD3	TNC	SCN2A	KIF4A	SPTB	NDUFAF6	APOA2	ADA	MSRB3	LARGE1	GUSB	SLC6A19	GFAP
COL9A2	DNMT1	DLAT	PTEN	DTNBP1	GHSR	COG4	PPARG	HEXA	CDK5RAP2	TTC21B	HDAC8	GPHN	GRHL2	MPZ	CTSA	HMGA2	RAG1	KCTD7	TERT	MAPT
KCNQ4	TYK2	DRD2	FAS	ATXN1	PIK3CA	TAT	TMEM43	STRA6	LRSAM1	SCN1A	PHKA1	ZFYVE26	RRM2B	SDHC	ZNF335	IFNG	EXT2	HIP1	SLC6A3	GOSR2
CTPS1	DNM2	CD3E	LIPA	NHLRC1	GNB4	ZFHX3	XPC	MPI	ENG	SCN9A	SLC16A2	PSEN1	TRPS1	F5	CD40	OTOGL	ALX4	POR	MTRR	HOXB1
P3H1	LDLR	CD3D	PDE6C	BRD2	DNAJC19	FA2H	COLQ	ETFA	SPTAN1	GAD1	ABCB7	ALDH6A1	RAD21	SERPINC1	ARFGEF2	PTPRQ	SLC35C1	HGF	CCT5	PHB
SLC2A1	MAN2B1	CD3G	LGI1	FANCE	MCCC1	KARS	BTD	FAH	WDR34	CHRNA1	ATRX	LTBP2	EXT1	LHX4	ADNP-AS1	HAL	PEX16	AKAP9	RETREG1	SGCA
SZT2	GCDH	SLC37A4	ZFYVE27	MOCS1	EIF2B5	WWOX	NGLY1	ADAMTSL3	DOLK	AGPS	ATP7A	MLH3	TNFRSF11B	MR1	CYP24A1	GNPTAB	DDB2	KRIT1	ZFR	COL1A1
ST3GAL3	CACNA1A	HMBS	HPS1	CUL7	EIF4G1	MLYCD	TGFBR2	ZNF592	ASS1	TTN	BRWD3	FLVCR2	WASHC5	RNASEL	GNAS	PAH	SLC39A13	PEX1	SLC45A2	XYLT2
PTCH2	NOTCH3	DPAGT1	COX15	POLR1C	CLCN2	JPH3	STT3B	FANCI	POMT1	TTN-AS1	POU3F4	ESRRB	KCNQ3	CFH	SS18L1	POLR3B	RAPSN	COL1A2	AMACR	BRIP1
EIF2B3	JAK3	TECTA	ABCC2	CLIC5	CCDC50	GALNS	GLB1	POLG	SETX	MIR548N	BTK	POMT2	GPIHBP1	ASPM	COL9A3	TRPV4	DDB1	SLC25A13	IL7R	SCN4A
MUTYH	IL12RB1	STT3A	TWNK	MUT	OPA1	ACSF3	CRTAP	PLIN1	SURF1	NEUROD1	GLA	SPTLC2	OPLAH	CACNA1S	CHRNA4	ATXN2	HEXB	AP4M1	SLC1A3	COG1
MMACHC	PEPD	CDON	NFKB2	ELOVL5	OPA1-AS1	ANKRD11	SCN5A	BLM	SARDH	COL3A1	COL4A6	GALC	RECQL4	CNTN2	KCNQ2	ACADS	AP3B1	RELN	NIPBL	ACOX1
POMGNT1	SYNE4	FOXRED1	SUFU	DST	IDUA	SPG7	SCN11A	IGF1R	COL5A1	COL5A2	COL4A5	CCDC88C	KANK1	CR2	SYNJ1	HNF1A	ARSB	COG5	GHR	TNPO3
STIL	WDR62	KCNJ5	MXI1	LMBRD1	FGFR3	ZNF276	KLHL40	ADAMTS17	KCNT1	HIBCH	LAMP2	TRIP11	GLDC	CD46	IFNGR2	ORAI1	ADGRV1	DLD	NDUFS4	TRIM24
SCP2	RYR1	WNK1	SMC3	SLC17A5	HTT	FANCA	ANO10	JMJD8	TPRN	STAT1	GRIA3	ATXN3	CDKN2A	FLVCR1	TMPRSS3	HPD	APC	LAMB1	HSPB3	BRAF
CPT2	PRX	CACNA1C	FGFR2	ELOVL4	DOK7	MC1R	SLC6A20	LMF1	DHTKD1	PGAP1	OCRL	GOLGA5	C9orf72	USH2A	COL6A1	C12orf65	HSD17B4	IFRD1	ERCC8	PRSS3P2
BSND	TGFB1	NDUFA9	HTRA1	PGM3	WFS1	YWHAE	TMIE	CACNA1H	OPTN	HSPD1	SLC9A6	DYNC1H1	APTX	TGFB2	COL6A2	EIF2B1	SLC22A5	CAV1	NDUFAF2	CLCN1
PCSK9	ATP5SL	KCNA1	ACADSB	SLC35A1	QDPR	WDR81	PTH1R	CLCN7	PHYH	CASP8	FMR1	TECPR2	SIGMAR1	RAB3GAP2	FTCD	P2RX2	SAR1B	MET	PIK3R1	KCNH2
DOCK7	ATP1A3	CD27	OAT	FIG4	WDR19	SERPINF1	SLC25A20	IFT140	KLF11	ALS2	AFF2	INF2	VCP	COQ8A	PCNT	GJB2	MYOT	CFTR	MARVELD2	LMBR1
ANGPTL3	BLOC1S3	VAMP1	HOTS	LAMA2	LIAS	PAFAH1B1	DAG1	IGFALS	NBAS	ICOS	AVPR2	NIPA1	TPM2	GJC2	PEX26	SGCG	HARS	POT1	MCCC2	DNAJB6
ALG6	ERCC2	AICDA	H19	ARG1	UCHL1	CTNS	GMPPB	TSC2	WDR35	ACADL	FLNA	GABRB3	GBA2	GNPAT	PRODH	SACS	GRXCR2	PAX4	ARHGEF28	WDR60
PGM1	ERCC1	PHC1	TCN2	ENPP1	GRXCR1	ENO3	RFT1	PKD1	APOB	MPV17	MYH9	RB1	SLC25A15	B3GALNT2	TBX1	CENPJ	POU4F3	FLNC	FBXO7	MCPH1
DNAJC6	RTN2	PDE6H	INS	EYA4	SRD5A3	SLC13A5	FLNB	SLX4	HADHB	XDH	TRIOBP	EWSR1	TNFSF11	LYST	CHCHD10	ATP8A2	CHEK2
CTH	OPA3	EPS8	TH	PEX7	TMEM165	ACADVL	PDHB	ALG1	OTOF	SLC3A1	SOX10	KLHL1	SUCLA2	MTR	HPS4	POLR1D
